# Supplementary material for: Effects of Foliar Application of Copper and Gold Nanoparticles on Petroselinum crispum (Mill.)
Source: Nanomaterials (Basel). 2025 Feb 12;15(4):280. doi: 10.3390/nano15040280 (PMC11858691; doi:10.3390/nano15040280)
Supplement: Supplementary file 1 [file nanomaterials-15-00280-s001.zip]

Archive with 1 entries (1 files):
- nanomaterials-3456301-supplementary.pdf
